# Supplementary material for: Research on Utilizing Phosphorus Tailing Recycling to Improve Acidic Soil: The Synergistic Effect on Crop Yield, Soil Quality, and Microbial Communities
Source: Plants (Basel). 2025 Nov 14;14(22):3475. doi: 10.3390/plants14223475 (PMC12656315; doi:10.3390/plants14223475)
Supplement: Supplementary file 1 [file plants-14-03475-s001.zip]

Archive with 1 entries (1 files):
- plants-3903858-supplementary.pdf
